# Supplementary material for: The Evolution of Mitochondrial Genomes between Two Cymbidium Sister Species: Dozens of Circular Chromosomes and the Maintenance and Deterioration of Genome Synteny
Source: Genes (Basel). 2023 Apr 3;14(4):864. doi: 10.3390/genes14040864 (PMC10137497; doi:10.3390/genes14040864)
Supplement: Supplementary file 1 [file genes-14-00864-s001.zip]

Archive with 2 entries (2 files):
- SupplementaryFigures.pdf
- SupplementaryTable.xlsx
