# Supplementary material for: The Evolution of Mitochondrial Genomes between Two Cymbidium Sister Species: Dozens of Circular Chromosomes and the Maintenance and Deterioration of Genome Synteny
Source: Genes (Basel). 2023 Apr 3;14(4):864. doi: 10.3390/genes14040864 (PMC10137497; doi:10.3390/genes14040864)
Supplement: Supplementary file 1 [file genes-14-00864-s001.zip › SupplementaryTable.xlsx]

## Sheet: TableS1
Table S1 | Sampled species and sequencing data for this study
Sample	Data type	Platform	Average length
C. lancifolium（leaves）	Short reads	DNBSEQ-T7	150 bp
	HiFi reads	sequel II	17046 bp
C. macrorhizon (scapes and rhizomes)	Short reads	DNBSEQ-T7	150 bp
	CLR reads	sequel II	20321 bp

## Sheet: TableS2
Table S2 | Lengths of mitogenome chromosome
C. lancifolium		C. macrorhizon
Chromosome	Length (bp)	Chromosome	Length (bp)
Chr01	46518	Chr01	46822
Chr02	45745	Chr02	45640
Chr03	43846	Chr03	34452
Chr04	36261	Chr04	33416
Chr05	34492	Chr05	33185
Chr06	33027	Chr06	30709
Chr07	32945	Chr07	30313
Chr08	31618	Chr08	30194
Chr09	30024	Chr09	29362
Chr10	29864	Chr10	29102
Chr11	28804	Chr11	28656
Chr12	28488	Chr12	28283
Chr13	28236	Chr13	28004
Chr14	27868	Chr14	27548
Chr15	27630	Chr15	27299
Chr16	26179	Chr16	25770
Chr17	25602	Chr17	25715
Chr18	25581	Chr18	25516
Chr19	25096	Chr19	24555
Chr20	24499	Chr20	23930
Chr21	24316	Chr21	21419
Chr22	23968	Chr22	20861
Chr23	23637
total size	704244		650751

## Sheet: TableS3
Table S3 | Summary of the identified simple sequence repeats
SSR type	C. lancifolium	C. macrorhizon
Mono	59	59
Di	28	28
Tri	36	35
Tetra	2	1
Penta	5	5
Hexan	0	0
total	130	128

## Sheet: TableS4
Table S4 | Syntenic relationship among C. lancifolium and C. macrorhizon chromosomes
C. macrorhizon		C. lancifolium
Chromosome	size (bp)	Chromosome	size (bp)
Chr1	46822	Chr02	45745
Chr2	45640	Chr03	43846
Chr3	34452	Chr05	34492
Chr4	33416	Chr07	32945
Chr5	32682	Chr01	46518
Chr6	30709	Chr08	31618
Chr7	30313	Chr04	36261
		Chr01*	46518
		Chr23*	23637
Chr8	30194	Chr10*	29864
		Chr23*	23637
Chr9	29362	Chr06	33027
Chr10	29102	Chr09	30024
Chr11	28656	Chr11	28804
Chr12	28283	Chr12	28488
Chr13	28004	Chr13	28236
Chr14	27548	Chr14	27868
Chr15	27299	Chr15	27630
Chr16	25770	Chr16	26179
Chr17	25715	Chr18	25581
Chr18	25516	Chr17	25602
Chr19	24555	Chr20	24499
Chr20	23930	Chr21	24316
Chr21	21419	Chr22	23968
Chr22	20861	Chr19	25096
